# Supplementary material for: Sows’ Responses to Piglets in Distress: An Experimental Investigation in a Natural Setting
Source: Animals (Basel). 2023 Jul 10;13(14):2261. doi: 10.3390/ani13142261 (PMC10376744; doi:10.3390/ani13142261)
Supplement: Supplementary file 1 [file animals-13-02261-s001.zip]

Archive with 3 entries (3 files):
- Data_S1.xlsx
- Figure S1.pdf
- VIDEO_S1.avi
