# Supplementary material for: Sows’ Responses to Piglets in Distress: An Experimental Investigation in a Natural Setting
Source: Animals (Basel). 2023 Jul 10;13(14):2261. doi: 10.3390/ani13142261 (PMC10376744; doi:10.3390/ani13142261)
Supplement: Supplementary file 1 [file animals-13-02261-s001.zip › Data_S1.xlsx]

## Sheet: RESPONSE
SOW IDENTITY	PRE (number of response)	TP (number of response)	MC (number of response)
3PB	0	3	0
AAB	0	11	0
AAG	0	6	0
AAR	0	5	0
QQB	0	2	0
QQR	0	0	0
SB	0	5	0
SR	1	10	1
XXB	0	2	0
XXR	0	2	0

## Sheet: ANXIETY RELATED BEHAVIOUR
SOW IDENTITY	PRE (number of anxiety related behaviour)	TP (number of anxiety related behaviour)	MC (number of anxiety related behaviour)
3PB	0	4	0
AAB	0	2	0
AAG	0	3	0
AAR	0	3	0
QQB	0	0	0
QQR	1	3	0
SB	1	4	1
SR	1	3	0
XXB	0	0	2
XXR	1	6	1

## Sheet: GLMM1
response (yes = 1; no = 0)	Sow category (lactating mother = 2; lactating non mother = 1; non lactating female = 0)	Distance (m)	Isolation call maximum intensity (high intensity = 1; low intensity = 0)	Scream duration (long duration = 1; short duration = 0)	Piglet age (days)	Piglets sex (female = 1; male = 0)	Sow affiliation level (high level = 1; low level = 0)	Sow aggression level (high level = 1; low level = 0)	Piglet identity	Sow identity	Sow trial number
0	1	7	0	0	18	0	0	0	AAB	3PB5	1
0	1	2	0	0	18	0	0	1	AAR	3PB5	1
0	0	6	0	0	18	0	1	0	QQR	3PB5	1
1	1	5	0	0	18	0	0	0	AAB	3PB2	2
0	0	11	0	0	18	0	1	0	QQR	3PB2	2
0	1	4	0	0	29	0	0	1	SB	AAR2	1
1	1	2	0	0	19	0	0	0	AAG	3PB2	1
0	1	2	0	0	19	0	0	1	AAR	3PB2	2
1	1	2	0	0	20	1	0	1	3PB	SB4	1
0	0	1	0	0	20	1	0	0	QQB	SB4	1
0	2	1	0	0	20	1	0	1	SB	SB4	2
0	0	4	0	0	20	1	0	0	XXB	SB4	1
0	0	4	0	0	20	1	1	0	XXR	SB4	1
1	2	8	0	0	29	1	0	0	AAB	AAB3	3
0	1	2	0	0	29	1	0	1	SB	AAB3	3
0	1	5	0	0	20	0	0	1	3PB	SB8	2
0	0	1	0	0	20	0	0	0	QQB	SB8	2
0	0	5	0	0	20	0	1	0	QQR	SB8	3
0	2	5	0	0	20	0	0	1	SB	SB8	4
0	1	5	0	0	20	0	0	0	SR	SB8	1
0	0	1	0	0	20	0	0	0	XXB	SB8	2
0	2	5	0	0	20	0	0	1	SB	SB3	5
1	1	5	0	0	20	0	0	0	SR	SB3	2
0	1	7	0	0	9	1	0	1	SB	AAG4	6
0	1	10	0	0	20	0	0	1	AAR	3PB1	3
0	0	2	0	0	20	0	1	0	QQR	3PB1	4
1	1	2	0	0	20	0	0	0	SR	3PB1	3
0	2	1	0	0	20	0	0	1	3PB	3PB2	3
0	1	4	0	0	21	0	0	1	AAR	SB6	4
1	2	1	0	0	21	0	0	1	SB	SB6	7
0	1	8	0	0	21	1	0	0	AAB	3PB6	4
0	0	1	0	0	21	1	1	0	QQR	3PB6	5
0	1	8	0	0	21	1	0	1	SB	3PB6	8
0	1	8	0	0	32	0	0	1	3PB	AAR1	4
0	1	8	0	0	32	0	0	0	AAB	AAR1	5
1	2	1	0	0	32	0	0	1	AAR	AAR1	5
0	0	8	0	0	32	0	1	0	QQR	AAR1	6
0	1	8	0	0	32	0	0	1	SB	AAR1	9
1	2	6	0	0	21	0	0	1	3PB	3PB2	5
0	1	6	0	0	21	0	0	0	AAB	3PB2	6
0	1	6	0	0	21	0	0	0	AAG	3PB2	2
0	1	8	0	0	21	0	0	1	AAR	3PB2	6
0	0	7	0	0	21	0	1	0	QQR	3PB2	7
1	1	8	0	0	21	0	0	1	SB	3PB2	10
0	1	10	0	0	21	0	0	0	SR	3PB2	4
0	1	8	0	0	22	0	0	1	3PB	SB6	6
0	1	3	0	0	22	0	0	0	AAB	SB6	7
0	1	8	0	0	22	0	0	0	AAG	SB6	3
1	0	3	0	0	22	0	0	0	XXB	SB6	3
0	1	7	0	0	22	1	0	1	3PB	SB2	7
0	0	1	0	0	22	1	0	0	QQB	SB2	3
0	1	7	0	0	22	1	0	0	SR	SB2	5
0	1	8	0	0	22	1	0	1	3PB	SB7	8
0	0	1	0	0	22	1	0	0	QQB	SB7	4
0	1	8	0	0	22	1	0	0	SR	SB7	6
0	0	8	0	0	22	1	0	0	XXB	SB7	4
0	1	7	1	0	21	1	0	0	AAB	3PB6	8
0	0	6	1	0	21	1	0	0	QQB	3PB6	5
0	0	2	1	0	21	1	1	0	QQR	3PB6	8
0	1	7	1	0	21	1	0	1	SB	3PB6	11
0	2	8	1	0	31	1	0	0	AAB	AAB1	9
0	0	8	1	0	31	1	0	0	QQB	AAB1	6
0	0	2	1	0	31	1	1	0	QQR	AAB1	9
0	1	8	1	0	31	1	0	1	SB	AAB1	12
0	0	2	1	0	31	1	0	0	XXB	AAB1	5
0	1	11	0	1	9	1	0	0	AAB	AAG5	10
0	2	11	0	1	9	1	0	0	AAG	AAG5	4
0	1	11	0	1	9	1	0	1	AAR	AAG5	7
1	1	15	0	1	9	1	0	0	SR	AAG5	7
0	0	11	0	1	9	1	1	0	XXR	AAG5	2
0	2	1	0	0	33	0	0	1	AAR	AAR1	8
0	1	5	1	0	23	1	0	1	AAR	SB4	9
0	1	8	1	0	32	1	0	0	AAG	AAB3	5
0	0	9	1	0	32	1	1	0	XXR	AAB3	3
1	0	8	0	0	33	0	0	0	QQB	AAR8	7
0	1	8	0	0	33	0	0	1	SB	AAR8	13
0	1	8	0	0	33	0	0	0	SR	AAR8	8
0	1	9	0	0	33	0	0	1	3PB	AAR1	9
1	1	8	0	0	33	0	0	0	AAB	AAR1	11
1	1	8	0	0	33	0	0	0	AAG	AAR1	6
1	2	8	0	0	33	0	0	1	AAR	AAR1	10
0	1	9	0	0	33	0	0	1	SB	AAR1	14
0	1	9	0	0	33	0	0	0	SR	AAR1	9
0	2	2	0	0	22	1	0	1	3PB	3PB4	10
0	1	15	0	0	9	1	0	1	SB	AAG5	15
0	1	15	0	0	9	1	0	1	3PB	AAG4	11
0	1	15	0	0	9	1	0	1	SB	AAG4	16
0	0	12	0	0	9	1	0	0	XXB	AAG4	6
0	1	15	0	0	9	1	0	1	3PB	AAG3	12
0	1	15	0	0	9	1	0	0	AAB	AAG3	12
1	0	4	0	0	9	1	0	0	QQB	AAG3	8
0	1	15	0	0	9	1	0	1	SB	AAG3	17
0	0	12	0	0	9	1	0	0	XXB	AAG3	7
0	0	12	0	0	9	1	1	0	XXR	AAG3	4
0	1	8	0	0	33	1	0	1	3PB	AAR6	13
0	1	15	0	0	33	1	0	0	AAB	AAR6	13
1	2	2	0	0	33	1	0	1	AAR	AAR6	11
0	0	8	0	0	33	1	0	0	QQB	AAR6	9
0	1	8	0	0	33	1	0	0	SR	AAR6	10
0	1	8	1	0	24	0	0	1	AAR	SB3	12
0	0	8	1	0	24	0	0	0	QQB	SB3	10
0	1	9	1	0	24	0	0	0	SR	SB3	11
0	1	2	1	0	24	0	0	1	3PB	SB3	14
0	1	2	1	0	24	0	0	0	AAB	SB3	14
0	1	6	1	0	24	0	0	1	AAR	SB3	13
0	0	6	1	0	24	0	0	0	QQB	SB3	11
0	0	2	1	0	24	0	1	0	QQR	SB3	10
1	2	2	1	0	24	0	0	1	SB	SB3	18
0	1	7	1	0	24	0	0	0	SR	SB3	12
0	0	7	1	0	24	0	0	0	XXB	SB3	8
1	0	2	1	0	24	0	1	0	XXR	SB3	5
1	2	2	0	1	33	1	0	0	AAB	AAB1	15
0	0	6	0	1	33	1	0	0	QQB	AAB1	12
1	0	2	0	1	33	1	1	0	QQR	AAB1	11
1	1	7	0	1	33	1	0	0	SR	AAB1	13
0	0	2	0	1	33	1	0	0	XXB	AAB1	9
0	1	2	1	1	24	1	0	1	3PB	SB4	15
0	1	2	1	1	24	1	0	0	AAB	SB4	16
0	1	15	1	1	24	1	0	0	AAG	SB4	7
0	0	1	1	1	24	1	1	0	QQR	SB4	12
0	2	2	1	1	24	1	0	1	SB	SB4	19
0	1	12	0	0	34	0	0	0	AAG	AAR5	8
1	2	2	0	0	34	0	0	1	AAR	AAR5	14
0	0	15	0	0	9	1	1	0	QQR	AAG1	13
0	1	2	0	0	33	1	0	1	3PB	AAB2	16
1	2	2	0	0	33	1	0	0	AAB	AAB2	17
0	1	2	0	0	33	1	0	0	AAG	AAB2	9
0	0	2	0	0	33	1	1	0	QQR	AAB2	14
0	1	2	0	0	33	1	0	1	SB	AAB2	20
0	0	2	0	0	33	1	1	0	XXR	AAB2	6
0	1	8	0	1	25	1	0	0	AAB	SB7	18
0	0	8	0	1	25	1	0	0	QQB	SB7	13
0	0	8	0	1	25	1	1	0	QQR	SB7	15
0	2	1	0	1	25	1	0	1	SB	SB7	21
0	0	8	0	1	25	1	0	0	XXB	SB7	10
0	0	8	0	1	25	1	1	0	XXR	SB7	7
0	1	8	0	0	25	0	0	0	AAB	SB3	19
0	0	8	0	0	25	0	0	0	QQB	SB3	14
0	0	8	0	0	25	0	1	0	QQR	SB3	16
0	0	8	0	0	25	0	0	0	XXB	SB3	11
0	0	8	0	0	25	0	1	0	XXR	SB3	8
0	2	2	0	0	24	0	0	1	3PB	3PB1	17
0	1	15	0	0	24	0	0	0	AAG	3PB1	10
0	0	15	0	0	24	0	1	0	QQR	3PB1	17
0	0	2	0	0	24	0	0	0	XXB	3PB1	12
0	1	2	1	0	25	1	0	1	3PB	SB2	18
0	1	15	1	0	25	1	0	0	AAG	SB2	11
0	0	2	1	0	25	1	1	0	QQR	SB2	18
0	0	2	1	0	25	1	0	0	XXB	SB2	13
0	1	15	0	0	25	0	0	0	AAG	SB5	12
0	0	1	0	0	25	0	0	0	QQB	SB5	15
0	0	1	0	0	25	0	1	0	QQR	SB5	19
0	0	1	1	0	26	0	0	0	QQB	SB6	16
0	0	1	1	0	26	0	1	0	QQR	SB6	20
1	2	1	1	0	26	0	0	1	SB	SB6	22
0	1	2	1	0	26	0	0	0	SR	SB6	14
0	0	1	1	0	26	0	1	0	XXR	SB6	9
0	1	8	0	0	25	0	0	1	AAR	3PB2	15
0	0	2	0	0	25	0	0	0	QQB	3PB2	17
0	1	1	0	0	26	1	0	0	AAB	SB4	20
0	1	12	0	0	26	1	0	0	AAG	SB4	13
0	0	1	0	0	26	1	1	0	QQR	SB4	21
0	0	1	0	0	26	1	1	0	XXR	SB4	10
0	1	15	0	1	12	1	0	1	3PB	AAG5	19
0	0	14	0	1	12	1	1	0	QQR	AAG5	22
0	1	15	0	1	12	1	0	0	SR	AAG5	15
0	0	15	0	1	12	1	0	0	XXB	AAG5	14
0	0	14	0	1	12	1	1	0	XXR	AAG5	11
0	1	15	0	0	13	1	0	1	3PB	AAG5	20
0	2	15	0	0	13	1	0	0	AAG	AAG5	14
0	1	12	0	0	13	1	0	1	AAR	AAG5	16
0	0	15	0	0	13	1	0	0	QQB	AAG5	18
0	0	12	0	0	13	1	1	0	QQR	AAG5	23
1	1	12	0	0	13	1	0	1	SB	AAG5	23
0	1	10	0	0	13	1	0	0	SR	AAG5	16
0	0	10	0	0	13	1	1	0	XXR	AAG5	12
0	0	2	0	0	37	0	0	0	QQB	AAR1	19
1	2	5	0	0	13	1	0	0	AAG	AAG5	15
0	0	1	0	0	13	1	0	0	QQB	AAG5	20
0	1	13	0	0	27	1	0	1	AAR	SB7	17
0	0	13	0	0	27	1	0	0	QQB	SB7	21
0	2	4	0	0	27	1	0	1	SB	SB7	24
1	1	4	0	0	27	1	0	0	SR	SB7	17
1	1	8	0	0	37	0	0	0	AAB	AAR2	21
0	2	1	0	0	37	0	0	1	AAR	AAR2	18
0	0	1	0	0	37	0	0	0	QQB	AAR2	22
0	1	9	0	0	37	0	0	0	SR	AAR2	18
0	0	3	0	0	37	0	1	0	XXR	AAR2	13
0	2	1	0	0	36	1	0	0	AAB	AAB1	22
1	1	3	0	0	36	1	0	0	SR	AAB1	19
0	0	5	0	0	36	1	0	0	XXB	AAB1	15
1	2	8	0	0	13	1	0	0	AAG	AAG5	16
0	1	15	0	0	13	1	0	0	SR	AAG5	20
0	0	10	0	0	13	1	0	0	XXB	AAG5	16
0	0	15	0	0	13	1	1	0	XXR	AAG5	14
0	1	7	1	1	37	0	0	1	3PB	AAR1	21
0	2	2	1	1	37	0	0	1	AAR	AAR1	19
0	1	6	1	1	37	0	0	0	SR	AAR1	21
0	0	6	1	1	37	0	1	0	XXR	AAR1	15
0	1	15	1	1	13	1	0	1	3PB	AAG3	22
0	2	10	1	1	13	1	0	0	AAG	AAG3	17
0	1	15	1	1	13	1	0	1	AAR	AAG3	20
0	0	10	1	1	13	1	1	0	QQR	AAG3	24
0	1	15	1	1	13	1	0	1	SB	AAG3	25
0	1	15	1	1	13	1	0	0	SR	AAG3	22
0	0	15	1	1	13	1	1	0	XXR	AAG3	16
0	1	2	0	1	28	0	0	0	AAB	SB6	23
0	1	5	0	1	28	0	0	0	AAG	SB6	18
1	2	2	0	1	28	0	0	1	SB	SB6	26
0	0	4	0	1	28	0	0	0	XXB	SB6	17
0	0	4	0	1	28	0	1	0	XXR	SB6	17
0	1	11	0	0	37	1	0	0	AAG	AAB3	19
0	1	2	0	0	37	1	0	1	SB	AAB3	27
0	0	11	0	0	37	1	0	0	XXB	AAB3	18
0	0	13	0	0	37	1	1	0	XXR	AAB3	18
0	1	15	0	1	27	0	0	0	AAG	3PB3	20
0	0	8	0	1	27	0	0	0	QQB	3PB3	23
1	0	2	0	1	27	0	1	0	QQR	3PB3	25
0	0	8	0	1	27	0	0	0	XXB	3PB3	19
0	1	3	0	0	37	1	0	1	3PB	AAB1	23
0	1	5	0	0	37	1	0	1	AAR	AAB1	21
0	0	3	0	0	37	1	1	0	QQR	AAB1	26
0	1	6	0	0	37	1	0	1	SB	AAB1	28
1	1	3	0	0	37	1	0	0	SR	AAB1	23
0	0	5	0	0	37	1	1	0	XXR	AAB1	19
1	1	2	0	0	38	1	0	1	3PB	AAR4	24
0	1	3	0	0	38	1	0	0	AAB	AAR4	24
0	1	3	0	0	38	1	0	0	AAG	AAR4	21
0	2	5	0	0	38	1	0	1	AAR	AAR4	22
0	0	2	0	0	38	1	0	0	QQB	AAR4	24
0	0	2	0	0	38	1	1	0	QQR	AAR4	27
0	1	2	0	0	38	1	0	1	SB	AAR4	29
0	1	6	0	0	38	1	0	0	SR	AAR4	24
0	0	5	0	0	38	1	0	0	XXB	AAR4	20
0	0	5	0	0	38	1	1	0	XXR	AAR4	20
0	2	2	1	1	27	0	0	1	3PB	3PB1	25
0	1	2	1	1	27	0	0	0	AAB	3PB1	25
0	1	2	1	1	27	0	0	0	AAG	3PB1	22
0	1	5	1	1	27	0	0	1	AAR	3PB1	23
0	0	5	1	1	27	0	0	0	XXB	3PB1	21
0	0	5	1	1	27	0	1	0	XXR	3PB1	21
0	2	3	0	0	14	1	0	0	AAG	AAG3	23
0	1	5	0	0	14	1	0	1	AAR	AAG3	24
0	1	5	0	0	14	1	0	1	SB	AAG3	30
0	1	3	0	0	14	1	0	0	SR	AAG3	25
0	0	3	0	0	14	1	1	0	XXR	AAG3	22
0	1	6	0	0	38	0	0	1	3PB	AAR1	26
0	1	6	0	0	38	0	0	0	AAB	AAR1	26
0	1	6	0	0	38	0	0	0	AAG	AAR1	24
0	0	7	0	0	38	0	0	0	QQB	AAR1	25
0	1	7	0	0	38	0	0	0	SR	AAR1	26
0	1	1	1	0	37	1	0	0	AAG	AAB3	25
0	1	7	1	0	37	1	0	1	AAR	AAB3	25
0	1	8	1	0	37	1	0	1	SB	AAB3	31
0	0	7	1	0	37	1	0	0	XXB	AAB3	22
0	0	7	1	0	37	1	1	0	XXR	AAB3	23
1	1	7	1	0	28	0	0	0	AAB	3PB2	27
1	1	7	1	0	28	0	0	0	AAG	3PB2	26
0	0	9	1	0	28	0	1	0	QQR	3PB2	28
1	1	7	1	0	28	0	0	0	SR	3PB2	27
0	0	7	1	0	28	0	0	0	XXB	3PB2	23
0	0	8	1	0	28	0	1	0	XXR	3PB2	24
0	0	6	0	0	38	1	0	0	QQB	AAB2	26
1	1	9	1	1	40	0	0	1	SB	AAR8	32
0	1	7	1	1	40	0	0	0	SR	AAR8	28
0	0	7	1	1	40	0	0	0	XXB	AAR8	24
0	2	14	0	0	40	0	0	1	AAR	AAR8	26
0	1	4	0	0	40	0	0	0	AAG	AAR2	27
0	1	3	0	0	40	0	0	0	SR	AAR2	29
0	0	3	0	0	40	0	0	0	XXB	AAR2	25
0	1	1	0	1	40	0	0	0	AAG	AAR2	28
0	0	4	0	1	40	0	0	0	XXB	AAR2	26
0	0	2	0	1	40	0	1	0	XXR	AAR2	25
0	1	8	1	1	39	1	0	1	3PB	AAB1	27
0	1	12	1	1	39	1	0	1	SB	AAB1	33
0	0	12	1	1	39	1	1	0	XXR	AAB1	26
0	2	6	0	0	39	1	0	0	AAB	AAB2	28
0	0	6	0	0	39	1	0	0	QQB	AAB2	27
0	1	15	0	1	16	1	0	1	3PB	AAG5	28
0	2	6	0	1	16	1	0	0	AAG	AAG5	29
0	0	13	0	1	16	1	0	0	XXB	AAG5	27
0	1	12	0	0	31	0	0	1	AAR	SB6	27
1	1	8	0	0	31	1	0	0	SR	SB4	30
0	2	11	0	0	30	0	0	1	3PB	3PB2	29
0	1	11	0	0	30	0	0	0	SR	3PB2	31
0	2	2	0	1	30	1	0	1	3PB	3PB4	30
0	0	9	0	1	30	1	0	0	QQB	3PB4	28
0	1	9	0	1	30	1	0	1	SB	3PB4	34
0	0	7	0	1	40	1	0	0	QQB	AAB1	29
0	1	7	0	1	40	1	0	1	SB	AAB1	35
0	1	15	0	0	40	1	0	1	3PB	AAB3	31
1	2	3	0	0	40	1	0	0	AAB	AAB3	29
0	1	3	1	1	17	1	0	1	AAR	AAG3	28
0	1	10	1	1	17	1	0	0	SR	AAG3	32
0	2	5	0	0	17	1	0	0	AAG	AAG4	30
0	0	1	0	0	17	1	0	0	QQB	AAG4	30
0	0	11	0	0	17	1	1	0	QQR	AAG4	29
0	1	5	0	0	17	1	0	0	SR	AAG4	33
0	0	10	0	0	17	1	1	0	XXR	AAG4	27
0	2	13	0	1	17	1	0	0	AAG	AAG3	31
0	1	11	0	1	17	1	0	1	AAR	AAG3	29
0	0	1	0	1	17	1	0	0	QQB	AAG3	31
0	0	1	0	1	17	1	1	0	QQR	AAG3	30
0	1	9	0	1	17	1	0	0	SR	AAG3	34
1	0	8	0	1	17	1	1	0	XXR	AAG3	28
0	2	5	1	0	17	1	0	0	AAG	AAG3	32
1	1	8	1	0	17	1	0	1	AAR	AAG3	30
0	0	2	1	0	17	1	0	0	QQB	AAG3	32
0	0	1	1	0	17	1	1	0	QQR	AAG3	31
0	0	5	1	0	17	1	1	0	XXR	AAG3	29
0	0	11	0	0	42	1	0	0	QQB	AAR7	33
0	0	8	0	0	42	1	1	0	QQR	AAR7	32
0	0	9	0	0	42	1	0	0	XXB	AAR7	28
0	0	11	0	0	42	1	1	0	XXR	AAR7	30
1	1	4	0	0	42	1	0	1	3PB	AAR6	32
1	2	11	0	1	42	1	0	1	AAR	AAR6	31
1	0	2	0	0	42	1	0	0	XXB	AAR6	29
0	0	2	0	0	42	1	1	0	XXR	AAR6	31
1	2	4	0	0	41	1	0	0	AAB	AAB1	30
1	1	3	0	0	41	1	0	0	AAG	AAB1	33
0	1	1	0	0	32	0	0	0	AAG	3PB1	34
0	1	2	0	0	32	0	0	1	AAR	3PB1	32
0	0	2	0	0	32	0	1	0	QQR	3PB1	33
0	0	2	0	0	32	0	0	0	XXB	3PB1	30
0	0	4	0	0	32	0	1	0	XXR	3PB1	32
0	2	1	1	1	32	0	0	1	3PB	3PB1	33
0	1	3	1	1	32	0	0	0	AAG	3PB1	35
0	1	2	1	1	32	0	0	1	AAR	3PB1	33
0	0	3	1	1	32	0	1	0	QQR	3PB1	34
1	1	5	1	1	32	0	0	0	SR	3PB1	35
0	0	5	1	1	32	0	0	0	XXB	3PB1	31
0	0	4	1	1	32	0	1	0	XXR	3PB1	33
0	1	4	0	0	33	1	0	0	AAB	SB2	31
0	1	2	0	0	33	1	0	0	AAG	SB2	36
0	1	4	0	0	33	1	0	1	AAR	SB2	34
0	0	3	0	0	33	1	0	0	QQB	SB2	34
0	0	1	0	0	33	1	1	0	QQR	SB2	35
1	1	3	0	0	33	1	0	0	SR	SB2	36
0	0	2	0	0	33	1	0	0	XXB	SB2	32
0	0	1	0	0	33	1	1	0	XXR	SB2	34
0	1	5	0	0	19	1	0	0	AAB	AAG5	32
0	0	3	0	0	19	1	0	0	QQB	AAG5	35
0	0	2	0	0	19	1	1	0	QQR	AAG5	36
0	1	5	0	0	19	1	0	1	SB	AAG5	36
0	0	3	0	0	19	1	0	0	XXB	AAG5	33
0	0	3	0	0	19	1	1	0	XXR	AAG5	35
0	2	1	0	0	42	1	0	0	AAB	AAB3	33
0	1	1	0	0	42	1	0	0	AAG	AAB3	37
0	0	2	0	0	42	1	0	0	QQB	AAB3	36
0	0	1	0	0	42	1	0	0	XXB	AAB3	34
0	1	8	0	0	19	1	0	1	3PB	AAG5	34
0	0	8	0	0	19	1	0	0	QQB	AAG5	37
0	1	10	0	0	43	1	0	1	3PB	AAR4	35
1	1	2	0	0	43	1	0	0	AAB	AAR4	34
0	0	2	0	0	43	1	0	0	XXB	AAR4	35
0	2	1	0	0	42	1	0	0	AAB	AAB3	35
0	1	3	0	0	42	1	0	1	AAR	AAB3	35
0	1	12	1	0	32	0	0	1	AAR	3PB1	36
0	1	12	1	0	32	0	0	1	SB	3PB1	37
1	1	13	0	1	43	0	0	0	AAB	AAR2	36
0	2	1	0	0	33	0	0	1	3PB	3PB1	36
1	1	6	0	0	33	0	0	0	AAB	3PB1	37
0	0	8	0	0	33	0	1	0	QQR	3PB1	37
1	1	5	0	0	33	0	0	0	SR	3PB1	37
0	0	3	0	0	33	0	0	0	XXB	3PB1	36
1	0	6	0	0	33	0	1	0	XXR	3PB1	36
0	2	1	0	1	33	0	0	1	3PB	3PB2	37
0	0	5	0	1	33	0	0	0	XXB	3PB2	37
1	0	2	0	1	33	0	1	0	XXR	3PB2	37
1	1	8	0	1	33	0	0	1	AAR	3PB2	37

## Sheet: GLMM2
Response category (2 = proactive; 1 = reactive)	Sow category (lactating mother = 2; lactating non mother = 1; non lactating female = 0)	Isolation call maximum intensity (high intensity = 1; low intensity = 0)	Scream duration (long duration = 1; short duration = 0)	Sow identity	Piglet identity
2	2	1	0	SB	SB6
1	2	1	0	SB	SB3
1	0	1	0	XXR	SB3
1	2	1	1	AAB	AAB1
1	0	1	1	QQR	AAB1
2	2	1	0	AAR	AAR1
1	0	1	1	QQR	3PB3
2	0	1	1	XXR	3PB2
2	2	1	0	AAR	AAR5
2	2	1	0	AAR	AAR6
1	2	1	0	SB	SB6
2	1	1	0	AAB	AAR4
1	0	1	0	XXB	AAR6
2	1	1	1	SR	3PB1
1	1	1	0	SR	AAB1
2	1	0	0	SR	AAB1
2	1	0	0	AAG	AAB1
1	2	0	0	AAB	AAB2
2	2	0	0	AAB	AAB3
2	2	0	0	AAB	AAB1
2	1	0	0	SR	3PB1
2	1	0	0	AAB	3PB2
2	1	0	0	AAG	3PB2
2	1	0	0	SR	3PB2
1	1	0	0	AAR	AAG3
1	1	0	0	3PB	AAR6
2	1	0	0	3PB	AAR4
2	1	0	0	AAB	3PB1
2	0	0	0	XXR	3PB1
2	1	0	1	SR	AAB1
1	1	0	0	SR	3PB1
2	2	0	0	AAG	AAG5
2	1	0	1	SB	AAR8
2	1	0	0	SR	SB2
1	1	0	1	AAR	3PB2
1	1	0	0	SR	SB3
2	1	0	0	SR	SB7
1	1	0	0	AAB	AAR1
2	1	0	0	AAG	AAR1
2	2	0	0	AAR	AAR1
2	2	0	1	SB	SB6
1	0	0	1	XXR	AAG3
2	0	0	1	QQB	AAG3
2	1	0	0	SR	SB4
2	2	0	0	3PB	3PB2
2	1	0	1	AAB	AAR2
2	2	0	1	AAR	AAR6
2	2	0	0	AAB	AAB3
2	1	0	0	AAG	3PB2
2	1	0	0	3PB	SB4
2	1	0	0	SB	3PB2
2	1	0	0	AAB	AAR2
2	1	0	1	SB	AAG5
2	0	0	0	QQB	AAR8
2	0	0	0	XXB	SB6
2	1	0	0	AAB	3PB2
2	1	0	1	SR	AAG5
2	2	0	0	AAG	AAG5

## Sheet: GLMM3
Response (1 = response; 0 = no response)	Sow category (lactating non mother = 1; non lactating female = 0)	Dyadic affiliation level (1 = high level; 0 = low level)	Dyadic aggression level (1 = high level; 0 = low level)	Sow identity	Piglet identity
1	1	1	1	3PB	SB4
0	1	1	1	3PB	SB8
0	1	0	1	3PB	AAR1
0	1	1	1	3PB	SB6
0	1	1	1	3PB	SB2
0	1	1	1	3PB	SB7
0	1	0	1	3PB	AAR1
0	1	0	1	3PB	AAG4
0	1	0	1	3PB	AAG3
0	1	0	1	3PB	AAR6
0	1	1	1	3PB	SB3
0	1	1	1	3PB	SB4
0	1	1	0	3PB	AAB2
0	1	1	1	3PB	SB2
0	1	0	1	3PB	AAG5
0	1	0	1	3PB	AAG5
0	1	0	1	3PB	AAR1
0	1	0	1	3PB	AAG3
0	1	1	0	3PB	AAB1
1	1	0	1	3PB	AAR4
0	1	0	1	3PB	AAR1
0	1	1	0	3PB	AAB1
0	1	0	1	3PB	AAG5
0	1	1	0	3PB	AAB3
1	1	0	1	3PB	AAR6
0	1	0	1	3PB	AAG5
0	1	0	1	3PB	AAR4
0	1	1	0	AAB	3PB5
1	1	1	0	AAB	3PB2
0	1	1	0	AAB	3PB6
0	1	0	0	AAB	AAR1
0	1	1	0	AAB	3PB2
0	1	1	0	AAB	SB6
0	1	1	0	AAB	3PB6
0	1	0	0	AAB	AAG5
1	1	0	0	AAB	AAR1
0	1	0	0	AAB	AAG3
0	1	0	0	AAB	AAR6
0	1	1	0	AAB	SB3
0	1	1	0	AAB	SB4
0	1	1	0	AAB	SB7
0	1	1	0	AAB	SB3
0	1	1	0	AAB	SB4
1	1	0	0	AAB	AAR2
0	1	1	0	AAB	SB6
0	1	0	0	AAB	AAR4
0	1	1	0	AAB	3PB1
0	1	0	0	AAB	AAR1
1	1	1	0	AAB	3PB2
0	1	1	0	AAB	SB2
0	1	0	0	AAB	AAG5
1	1	0	0	AAB	AAR4
1	1	0	0	AAB	AAR2
1	1	1	0	AAB	3PB1
1	1	0	1	AAG	3PB2
0	1	0	1	AAG	3PB2
0	1	0	1	AAG	SB6
0	1	0	0	AAG	AAB3
1	1	0	0	AAG	AAR1
0	1	0	1	AAG	SB4
0	1	0	0	AAG	AAR5
0	1	0	0	AAG	AAB2
0	1	0	1	AAG	3PB1
0	1	0	1	AAG	SB2
0	1	0	1	AAG	SB5
0	1	0	1	AAG	SB4
0	1	0	1	AAG	SB6
0	1	0	0	AAG	AAB3
0	1	0	1	AAG	3PB3
0	1	0	0	AAG	AAR4
0	1	0	1	AAG	3PB1
0	1	0	0	AAG	AAR1
0	1	0	0	AAG	AAB3
1	1	0	1	AAG	3PB2
0	1	0	0	AAG	AAR2
0	1	0	0	AAG	AAR2
1	1	0	0	AAG	AAB1
0	1	0	1	AAG	3PB1
0	1	0	1	AAG	3PB1
0	1	0	1	AAG	SB2
0	1	0	0	AAG	AAB3
0	1	0	1	AAR	3PB5
0	1	0	1	AAR	3PB2
0	1	0	1	AAR	3PB1
0	1	0	0	AAR	SB6
0	1	0	1	AAR	3PB2
0	1	0	0	AAR	AAG5
0	1	0	0	AAR	SB4
0	1	0	0	AAR	SB3
0	1	0	0	AAR	SB3
0	1	0	1	AAR	3PB2
0	1	0	0	AAR	AAG5
0	1	0	0	AAR	SB7
0	1	0	0	AAR	AAG3
0	1	0	0	AAR	AAB1
0	1	0	1	AAR	3PB1
0	1	0	0	AAR	AAG3
0	1	0	0	AAR	AAB3
0	1	0	0	AAR	SB6
0	1	0	0	AAR	AAG3
0	1	0	0	AAR	AAG3
1	1	0	0	AAR	AAG3
0	1	0	1	AAR	3PB1
0	1	0	1	AAR	3PB1
0	1	0	0	AAR	SB2
0	1	0	0	AAR	AAB3
0	1	0	1	AAR	3PB1
1	1	0	1	AAR	3PB2
0	0	1	0	QQB	SB4
0	0	1	0	QQB	SB8
0	0	1	0	QQB	SB2
0	0	1	0	QQB	SB7
0	0	1	0	QQB	3PB6
0	0	0	0	QQB	AAB1
1	0	0	0	QQB	AAR8
1	0	0	0	QQB	AAG3
0	0	0	0	QQB	AAR6
0	0	1	0	QQB	SB3
0	0	1	0	QQB	SB3
0	0	0	0	QQB	AAB1
0	0	1	0	QQB	SB7
0	0	1	0	QQB	SB3
0	0	1	0	QQB	SB5
0	0	1	0	QQB	SB6
0	0	1	0	QQB	3PB2
0	0	0	0	QQB	AAG5
0	0	0	0	QQB	AAR1
0	0	0	0	QQB	AAG5
0	0	0	0	QQB	SB7
0	0	1	0	QQB	AAR2
0	0	0	0	QQB	3PB3
0	0	0	0	QQB	AAR4
0	0	0	0	QQB	AAR1
0	0	0	0	QQB	AAB2
0	0	1	0	QQB	AAB2
0	0	0	0	QQB	3PB4
0	0	0	0	QQB	AAB1
0	0	0	0	QQB	AAG4
0	0	0	0	QQB	AAG3
0	0	0	0	QQB	AAG3
0	0	1	0	QQB	AAR7
0	0	0	0	QQB	SB2
0	0	0	0	QQB	AAG5
0	0	0	0	QQB	AAB3
0	0	1	0	QQB	AAG5
0	0	0	1	QQR	3PB5
0	0	0	1	QQR	3PB2
0	0	1	0	QQR	SB8
0	0	0	1	QQR	3PB1
0	0	0	1	QQR	3PB6
0	0	0	0	QQR	AAR1
0	0	0	1	QQR	3PB2
0	0	0	1	QQR	3PB6
0	0	0	0	QQR	AAB1
0	0	1	0	QQR	SB3
1	0	0	0	QQR	AAB1
0	0	1	0	QQR	SB4
0	0	0	0	QQR	AAG1
0	0	0	0	QQR	AAB2
0	0	1	0	QQR	SB7
0	0	1	0	QQR	SB3
0	0	0	1	QQR	3PB1
0	0	1	0	QQR	SB2
0	0	1	0	QQR	SB5
0	0	1	0	QQR	SB6
0	0	1	0	QQR	SB4
0	0	0	0	QQR	AAG5
0	0	0	0	QQR	AAG5
0	0	0	0	QQR	AAG3
1	0	0	1	QQR	3PB3
0	0	0	0	QQR	AAB1
0	0	0	0	QQR	AAR4
0	0	0	1	QQR	3PB2
0	0	0	0	QQR	AAG4
0	0	0	0	QQR	AAG3
0	0	0	0	QQR	AAG3
0	0	0	0	QQR	AAR7
0	0	0	1	QQR	3PB1
0	0	0	1	QQR	3PB1
0	0	1	0	QQR	SB2
0	0	0	0	QQR	AAG5
0	0	0	1	QQR	3PB1
0	1	0	0	SB	AAR2
0	1	1	0	SB	AAB3
0	1	0	1	SB	AAG4
0	1	1	1	SB	3PB6
0	1	0	0	SB	AAR1
1	1	1	1	SB	3PB2
0	1	1	1	SB	3PB6
0	1	1	0	SB	AAB1
0	1	0	0	SB	AAR8
0	1	0	0	SB	AAR1
0	1	0	1	SB	AAG5
0	1	0	1	SB	AAG4
0	1	0	1	SB	AAG3
0	1	1	0	SB	AAB2
1	1	0	1	SB	AAG5
0	1	0	1	SB	AAG3
0	1	1	0	SB	AAB3
0	1	1	0	SB	AAB1
0	1	0	0	SB	AAR4
0	1	0	1	SB	AAG3
0	1	1	0	SB	AAB3
1	1	0	0	SB	AAR8
0	1	1	0	SB	AAB1
0	1	1	1	SB	3PB4
0	1	1	0	SB	AAB1
0	1	0	1	SB	AAG5
0	1	1	1	SB	3PB1
0	1	1	0	SR	SB8
1	1	1	0	SR	SB3
1	1	0	0	SR	3PB1
0	1	0	0	SR	3PB2
0	1	1	0	SR	SB2
0	1	1	0	SR	SB7
1	1	0	0	SR	AAG5
0	1	0	0	SR	AAR8
0	1	0	0	SR	AAR1
0	1	0	0	SR	AAR6
0	1	1	0	SR	SB3
0	1	1	0	SR	SB3
1	1	0	0	SR	AAB1
0	1	1	0	SR	SB6
0	1	0	0	SR	AAG5
0	1	0	0	SR	AAG5
1	1	0	0	SR	SB7
0	1	0	0	SR	AAR2
1	1	0	0	SR	AAB1
0	1	0	0	SR	AAG5
0	1	0	0	SR	AAR1
0	1	0	0	SR	AAG3
1	1	0	0	SR	AAB1
0	1	0	0	SR	AAR4
0	1	0	0	SR	AAG3
0	1	0	0	SR	AAR1
1	1	0	0	SR	3PB2
0	1	0	0	SR	AAR8
0	1	1	0	SR	AAR2
1	1	0	0	SR	SB4
0	1	0	0	SR	3PB2
0	1	0	0	SR	AAG3
0	1	0	0	SR	AAG4
0	1	0	0	SR	AAG3
1	1	1	0	SR	3PB1
1	1	0	0	SR	SB2
1	1	1	0	SR	3PB1
0	0	0	0	XXB	SB4
0	0	0	0	XXB	SB8
1	0	0	0	XXB	SB6
0	0	0	0	XXB	SB7
0	0	0	0	XXB	AAB1
0	0	0	0	XXB	AAG4
0	0	0	0	XXB	AAG3
0	0	0	0	XXB	SB3
0	0	0	0	XXB	AAB1
0	0	0	0	XXB	SB7
0	0	0	0	XXB	SB3
0	0	0	1	XXB	3PB1
0	0	0	0	XXB	SB2
0	0	0	0	XXB	AAG5
0	0	0	0	XXB	AAB1
0	0	0	0	XXB	AAG5
0	0	0	0	XXB	SB6
0	0	0	0	XXB	AAB3
0	0	0	1	XXB	3PB3
0	0	0	0	XXB	AAR4
0	0	0	1	XXB	3PB1
0	0	0	0	XXB	AAB3
0	0	0	1	XXB	3PB2
0	0	0	0	XXB	AAR8
0	0	0	0	XXB	AAR2
0	0	0	0	XXB	AAR2
0	0	0	0	XXB	AAG5
0	0	0	0	XXB	AAR7
1	0	0	0	XXB	AAR6
0	0	0	1	XXB	3PB1
0	0	0	1	XXB	3PB1
0	0	0	0	XXB	SB2
0	0	0	0	XXB	AAG5
0	0	0	0	XXB	AAB3
0	0	0	0	XXB	AAR4
0	0	0	1	XXB	3PB1
0	0	0	1	XXB	3PB2
0	0	0	0	XXR	SB4
0	0	0	0	XXR	AAG5
0	0	0	0	XXR	AAB3
0	0	0	0	XXR	AAG3
1	0	0	0	XXR	SB3
0	0	0	0	XXR	AAB2
0	0	0	0	XXR	SB7
0	0	0	0	XXR	SB3
0	0	0	0	XXR	SB6
0	0	0	0	XXR	SB4
0	0	0	0	XXR	AAG5
0	0	0	0	XXR	AAG5
0	0	0	0	XXR	AAR2
0	0	0	0	XXR	AAG5
0	0	0	0	XXR	AAR1
0	0	0	0	XXR	AAG3
0	0	0	0	XXR	SB6
0	0	0	0	XXR	AAB3
0	0	0	0	XXR	AAB1
0	0	0	0	XXR	AAR4
0	0	0	0	XXR	3PB1
0	0	0	0	XXR	AAG3
0	0	0	0	XXR	AAB3
0	0	0	0	XXR	3PB2
0	0	0	0	XXR	AAR2
0	0	0	0	XXR	AAB1
0	0	0	0	XXR	AAG4
1	0	0	0	XXR	AAG3
0	0	0	0	XXR	AAG3
0	0	0	0	XXR	AAR7
0	0	0	0	XXR	AAR6
0	0	0	0	XXR	3PB1
0	0	0	0	XXR	3PB1
0	0	0	0	XXR	SB2
0	0	0	0	XXR	AAG5
1	0	0	0	XXR	3PB1
1	0	0	0	XXR	3PB2

## Sheet: GLMM4
Response (1 = response; 0 = no response)	Sow category (Mother sow = 2; Lactating non mother sow = 1)	Sow lactation mean duration (long duration = 1; short duration = 0)	Sow lactation level (1 = high level; 0 = low level)	Sow identity	Piglet identity
1	1	0	1	3PB	SB4
0	1	0	1	3PB	SB8
0	2	0	1	3PB	3PB2
0	1	0	1	3PB	AAR1
1	2	0	1	3PB	3PB2
0	1	0	1	3PB	SB6
0	1	0	1	3PB	SB2
0	1	0	1	3PB	SB7
0	1	0	1	3PB	AAR1
0	2	0	1	3PB	3PB4
0	1	0	1	3PB	AAG4
0	1	0	1	3PB	AAG3
0	1	0	1	3PB	AAR6
0	1	0	1	3PB	SB3
0	1	0	1	3PB	SB4
0	1	0	1	3PB	AAB2
0	2	0	1	3PB	3PB1
0	1	0	1	3PB	SB2
0	1	0	1	3PB	AAG5
0	1	0	1	3PB	AAG5
0	1	0	1	3PB	AAR1
0	1	0	1	3PB	AAG3
0	1	0	1	3PB	AAB1
1	1	0	1	3PB	AAR4
0	2	0	1	3PB	3PB1
0	1	0	1	3PB	AAR1
0	1	0	1	3PB	AAB1
0	1	0	1	3PB	AAG5
0	2	0	1	3PB	3PB2
0	2	0	1	3PB	3PB4
0	1	0	1	3PB	AAB3
1	1	0	1	3PB	AAR6
0	2	0	1	3PB	3PB1
0	1	0	1	3PB	AAG5
0	1	0	1	3PB	AAR4
0	2	0	1	3PB	3PB1
0	2	0	1	3PB	3PB2
0	1	1	1	AAB	3PB5
1	1	1	1	AAB	3PB2
1	2	1	1	AAB	AAB3
0	1	1	1	AAB	3PB6
0	1	1	1	AAB	AAR1
0	1	1	1	AAB	3PB2
0	1	1	1	AAB	SB6
0	1	1	1	AAB	3PB6
0	2	1	1	AAB	AAB1
0	1	1	1	AAB	AAG5
1	1	1	1	AAB	AAR1
0	1	1	1	AAB	AAG3
0	1	1	1	AAB	AAR6
0	1	1	1	AAB	SB3
1	2	1	1	AAB	AAB1
0	1	1	1	AAB	SB4
1	2	1	1	AAB	AAB2
0	1	1	1	AAB	SB7
0	1	1	1	AAB	SB3
0	1	1	1	AAB	SB4
1	1	1	1	AAB	AAR2
0	2	1	1	AAB	AAB1
0	1	1	1	AAB	SB6
0	1	1	1	AAB	AAR4
0	1	1	1	AAB	3PB1
0	1	1	1	AAB	AAR1
1	1	1	1	AAB	3PB2
0	2	1	1	AAB	AAB2
1	2	1	1	AAB	AAB3
1	2	1	1	AAB	AAB1
0	1	1	1	AAB	SB2
0	1	1	1	AAB	AAG5
0	2	1	1	AAB	AAB3
1	1	1	1	AAB	AAR4
0	2	1	1	AAB	AAB3
1	1	1	1	AAB	AAR2
1	1	1	1	AAB	3PB1
1	1	1	0	AAG	3PB2
0	1	1	0	AAG	3PB2
0	1	1	0	AAG	SB6
0	2	1	0	AAG	AAG5
0	1	1	0	AAG	AAB3
1	1	1	0	AAG	AAR1
0	1	1	0	AAG	SB4
0	1	1	0	AAG	AAR5
0	1	1	0	AAG	AAB2
0	1	1	0	AAG	3PB1
0	1	1	0	AAG	SB2
0	1	1	0	AAG	SB5
0	1	1	0	AAG	SB4
0	2	1	0	AAG	AAG5
1	2	1	0	AAG	AAG5
1	2	1	0	AAG	AAG5
0	2	1	0	AAG	AAG3
0	1	1	0	AAG	SB6
0	1	1	0	AAG	AAB3
0	1	1	0	AAG	3PB3
0	1	1	0	AAG	AAR4
0	1	1	0	AAG	3PB1
0	2	1	0	AAG	AAG3
0	1	1	0	AAG	AAR1
0	1	1	0	AAG	AAB3
1	1	1	0	AAG	3PB2
0	1	1	0	AAG	AAR2
0	1	1	0	AAG	AAR2
0	2	1	0	AAG	AAG5
0	2	1	0	AAG	AAG4
0	2	1	0	AAG	AAG3
0	2	1	0	AAG	AAG3
1	1	1	0	AAG	AAB1
0	1	1	0	AAG	3PB1
0	1	1	0	AAG	3PB1
0	1	1	0	AAG	SB2
0	1	1	0	AAG	AAB3
0	1	0	0	AAR	3PB5
0	1	0	0	AAR	3PB2
0	1	0	0	AAR	3PB1
0	1	0	0	AAR	SB6
1	2	0	0	AAR	AAR1
0	1	0	0	AAR	3PB2
0	1	0	0	AAR	AAG5
0	2	0	0	AAR	AAR1
0	1	0	0	AAR	SB4
1	2	0	0	AAR	AAR1
1	2	0	0	AAR	AAR6
0	1	0	0	AAR	SB3
0	1	0	0	AAR	SB3
1	2	0	0	AAR	AAR5
0	1	0	0	AAR	3PB2
0	1	0	0	AAR	AAG5
0	1	0	0	AAR	SB7
0	2	0	0	AAR	AAR2
0	2	0	0	AAR	AAR1
0	1	0	0	AAR	AAG3
0	1	0	0	AAR	AAB1
0	2	0	0	AAR	AAR4
0	1	0	0	AAR	3PB1
0	1	0	0	AAR	AAG3
0	1	0	0	AAR	AAB3
0	2	0	0	AAR	AAR8
0	1	0	0	AAR	SB6
0	1	0	0	AAR	AAG3
0	1	0	0	AAR	AAG3
1	1	0	0	AAR	AAG3
1	2	0	0	AAR	AAR6
0	1	0	0	AAR	3PB1
0	1	0	0	AAR	3PB1
0	1	0	0	AAR	SB2
0	1	0	0	AAR	AAB3
0	1	0	0	AAR	3PB1
1	1	0	0	AAR	3PB2
0	1	0	0	SB	AAR2
0	2	0	0	SB	SB4
0	1	0	0	SB	AAB3
0	2	0	0	SB	SB8
0	2	0	0	SB	SB3
0	1	0	0	SB	AAG4
1	2	0	0	SB	SB6
0	1	0	0	SB	3PB6
0	1	0	0	SB	AAR1
1	1	0	0	SB	3PB2
0	1	0	0	SB	3PB6
0	1	0	0	SB	AAB1
0	1	0	0	SB	AAR8
0	1	0	0	SB	AAR1
0	1	0	0	SB	AAG5
0	1	0	0	SB	AAG4
0	1	0	0	SB	AAG3
1	2	0	0	SB	SB3
0	2	0	0	SB	SB4
0	1	0	0	SB	AAB2
0	2	0	0	SB	SB7
1	2	0	0	SB	SB6
1	1	0	0	SB	AAG5
0	2	0	0	SB	SB7
0	1	0	0	SB	AAG3
1	2	0	0	SB	SB6
0	1	0	0	SB	AAB3
0	1	0	0	SB	AAB1
0	1	0	0	SB	AAR4
0	1	0	0	SB	AAG3
0	1	0	0	SB	AAB3
1	1	0	0	SB	AAR8
0	1	0	0	SB	AAB1
0	1	0	0	SB	3PB4
0	1	0	0	SB	AAB1
0	1	0	0	SB	AAG5
0	1	0	0	SB	3PB1
0	1	0	0	SR	SB8
1	1	0	0	SR	SB3
1	1	0	0	SR	3PB1
0	1	0	0	SR	3PB2
0	1	0	0	SR	SB2
0	1	0	0	SR	SB7
1	1	0	0	SR	AAG5
0	1	0	0	SR	AAR8
0	1	0	0	SR	AAR1
0	1	0	0	SR	AAR6
0	1	0	0	SR	SB3
0	1	0	0	SR	SB3
1	1	0	0	SR	AAB1
0	1	0	0	SR	SB6
0	1	0	0	SR	AAG5
0	1	0	0	SR	AAG5
1	1	0	0	SR	SB7
0	1	0	0	SR	AAR2
1	1	0	0	SR	AAB1
0	1	0	0	SR	AAG5
0	1	0	0	SR	AAR1
0	1	0	0	SR	AAG3
1	1	0	0	SR	AAB1
0	1	0	0	SR	AAR4
0	1	0	0	SR	AAG3
0	1	0	0	SR	AAR1
1	1	0	0	SR	3PB2
0	1	0	0	SR	AAR8
0	1	0	0	SR	AAR2
1	1	0	0	SR	SB4
0	1	0	0	SR	3PB2
0	1	0	0	SR	AAG3
0	1	0	0	SR	AAG4
0	1	0	0	SR	AAG3
1	1	0	0	SR	3PB1
1	1	0	0	SR	SB2
1	1	0	0	SR	3PB1
